# Supplementary material for: Integrated prodrug micelles with two-photon bioimaging and pH-triggered drug delivery for cancer theranostics
Source: Regen Biomater. 2019 Nov 4;7(2):171–80. doi: 10.1093/rb/rbz035 (PMC7147369; doi:10.1093/rb/rbz035)
Supplement: rbz035_Supplementary_Data [file rbz035_supplementary_data.zip]

Archive with 2 entries (2 files):
- rbz035-Suppl_Data/Revised Supporting Information.docx
- rbz035-Suppl_Data/Supporting Information.docx
